# Supplementary material for: U.S. dog importations during the COVID-19 pandemic: Do we have an erupting problem?
Source: PLoS One. 2021 Sep 7;16(9):e0254287. doi: 10.1371/journal.pone.0254287 (PMC8423269; doi:10.1371/journal.pone.0254287)
Supplement: S1 Data — (XLSX) [file pone.0254287.s001.xlsx]

## Sheet: 2018
Reason for denial	Month	Year	Country of Origin	Mode of Entry	Transport Entry Method	Total Denied Entry
age falsified	January	2018	Ukraine	Air	Cargo	2
vax before 12 weeks old	January	2018	Mexico	Air	Hand-Carried	1
age falsified	January	2018	Belarus	Air	Cargo	3
RVC not provided	January	2018	Georgia	Air	Hand-Carried	1
inaccurate RVC	January	2018	China	Air	Checked-Baggage	5
age falsified	January	2018	El Salvador	Air	Hand-Carried	1
RVC not provided	January	2018	Peru	Air	Checked-Baggage	1
age falsified	January	2018	Russian Federation	Air	Checked-Baggage	6
RVC not provided (undeclared)	January	2018	Mexico	Air	Hand-Carried	1
RVC not provided	January	2018	Mexico	Air	Hand-Carried	1
age falsified	January	2018	Russian Federation	Air	Checked-Baggage	3
age falsified	January	2018	Ukraine	Air	Checked-Baggage	5
age falsified	January	2018	Hungary	Air	Cargo	1
RVC not provided	January	2018	Mexico	Land	Not Applicable	3
vax before 12 weeks old	January	2018	Iran	Air	Checked-Baggage	4
age falsified	January	2018	Ukraine	Air	Cargo	4
age falsified	January	2018	United States	Land	Hand-Carried	2
age falsified	January	2018	Ecuador	Air	Cargo	4
less than 28 days since vaccination	January	2018	Hungary	Air	Cargo	1
sick	January	2018	Mexico	Land	Hand-Carried	4
vax before 12 weeks old	January	2018	Russian Federation	Air	Checked-Baggage	1
vax before 12 weeks old	January	2018	Bolivia	Air	Hand-Carried	1
less than 28 days since vaccination	January	2018	Mexico	Air	Hand-Carried	1
vax before 12 weeks old	January	2018	Russian Federation	Air	Checked-Baggage	1
RVC not provided	January	2018	Mexico	Air	Hand-Carried	1
age falsified	February	2018	El Salvador	Air	Hand-Carried	1
vax before 12 weeks old	February	2018	Guatemala	Air	Hand-Carried	1
vax before 12 weeks old	February	2018	Thailand	Air	Cargo	1
less than 28 days since vaccination	February	2018	Mexico	Air	Hand-Carried	1
vax before 12 weeks old	February	2018	Peru	Air	Hand-Carried	1
RVC not provided (undeclared)	February	2018	Mexico	Air	Hand-Carried	1
age falsified	February	2018	Colombia	Air	Cargo	4
age falsified	February	2018	Russian Federation	Air	Cargo	4
RVC not provided (undeclared)	February	2018	Mexico	Land	Hand-Carried	4
less than 28 days since vaccination	March	2018	Mexico	Air	Hand-Carried	1
age falsified	March	2018	Ukraine	Air	Cargo	4
inaccurate RVC	March	2018	Ecuador	Air	Hand-Carried	2
age falsified	March	2018	Russian Federation	Air	Cargo	2
age falsified	March	2018	South Korea	Air	Cargo	2
age falsified	March	2018	South Korea	Air	Cargo	1
age falsified	March	2018	South Korea	Air	Cargo	2
age falsified	March	2018	South Korea	Air	Cargo	1
age falsified	March	2018	Russian Federation	Air	Hand-Carried	5
age falsified	March	2018	Ecuador	Air	Hand-Carried	1
age falsified	March	2018	Ukraine	Air	Cargo	1
age falsified	March	2018	El Salvador	Air	Hand-Carried	2
RVC not provided (undeclared)	March	2018	Mexico	Land	Hand-Carried	1
inaccurate RVC	March	2018	United States	Air	Cargo	1
RVC not provided	April	2018	Mexico	Land	Hand-Carried	10
age falsified	April	2018	Ukraine	Air	Cargo	4
age falsified	April	2018	Ukraine	Air	Cargo	4
vax before 12 weeks old	April	2018	Peru	Air	Hand-Carried	1
vax before 12 weeks old	April	2018	Russian Federation	Air	Cargo	1
incomplete RVC	April	2018	Peru	Air	Hand-Carried	1
vax before 12 weeks old	April	2018	Mexico	Air	Hand-Carried	1
vax before 12 weeks old	April	2018	Mexico	Air	Checked-Baggage	1
age falsified	April	2018	Russian Federation	Air	Cargo	1
age falsified	April	2018	Hungary	Air	Cargo	4
age falsified	April	2018	Turkey	Maritime	Cargo	1
vax before 12 weeks old	April	2018	Mexico	Air	Checked-Baggage	1
vax before 12 weeks old	April	2018	Mexico	Air	Checked-Baggage	2
age falsified	April	2018	Colombia	Air	Cargo	6
age falsified	April	2018	Russian Federation	Air	Checked-Baggage	2
less than 28 days since vaccination	April	2018	Mexico	Air	Checked-Baggage	1
vax before 12 weeks old	April	2018	Mexico	Air	Hand-Carried	1
age falsified	April	2018	Moldova	Air	Hand-Carried	1
age falsified	May	2018	Dominican Republic	Air	Hand-Carried	2
vax before 12 weeks old	May	2018	Mexico	Air	Cargo	2
vax before 12 weeks old	May	2018	Mexico	Air	Cargo	1
age falsified	May	2018	South Korea	Air	Cargo	3
vax before 12 weeks old	May	2018	Russian Federation	Air	Cargo	1
less than 28 days since vaccination	May	2018	Mexico	Air	Hand-Carried	1
vax before 12 weeks old	May	2018	Russian Federation	Air	Checked-Baggage	2
vax before 12 weeks old	May	2018	Turkey	Air	Checked-Baggage	1
age falsified	June	2018	South Korea	Air	Cargo	1
vax before 12 weeks old	June	2018	Mexico	Air	Hand-Carried	2
vax before 12 weeks old	June	2018	Mexico	Air	Hand-Carried	1
age falsified	June	2018	Colombia	Air	Cargo	2
age falsified	June	2018	Cuba	Air	Hand-Carried	1
age falsified	June	2018	Hungary	Air	Checked-Baggage	4
vax before 12 weeks old	June	2018	Serbia	Air	Checked-Baggage	5
RVC not provided	June	2018	Mexico	Air	Hand-Carried	1
RVC not provided	June	2018	Mexico	Air	Hand-Carried	1
age falsified	June	2018	Russian Federation	Air	Cargo	1
vax before 12 weeks old	June	2018	Hungary	Air	Hand-Carried	1
vax before 12 weeks old	June	2018	Hungary	Air	Hand-Carried	2
vax before 12 weeks old	June	2018	Mexico	Air	Hand-Carried	1
RVC not provided	July	2018	Peru	Air	Hand-Carried	1
vax before 12 weeks old	July	2018	Mexico	Air	Hand-Carried	1
vax before 12 weeks old	July	2018	Mexico	Air	Hand-Carried	1
less than 28 days since vaccination	July	2018	Mexico	Air	Hand-Carried	2
less than 28 days since vaccination	July	2018	Mexico	Air	Checked-Baggage	1
less than 28 days since vaccination	July	2018	Mexico	Air	Checked-Baggage	1
vax before 12 weeks old	July	2018	Mexico	Air	Hand-Carried	1
vax before 12 weeks old	July	2018	Serbia	Air	Hand-Carried	2
age falsified	July	2018	Colombia	Air	Hand-Carried	1
RVC not provided (undeclared)	July	2018	Serbia	Air	Hand-Carried	2
age falsified	July	2018	Philippines	Air	Cargo	3
vax before 12 weeks old	July	2018	Mexico	Air	Hand-Carried	2
RVC not provided	July	2018	Mexico	Air	Hand-Carried	1
age falsified	July	2018	Guatemala	Air	Hand-Carried	1
less than 28 days since vaccination	July	2018	Dominican Republic	Air	Hand-Carried	1
age falsified	August	2018	Dominican Republic	Air	Hand-Carried	1
less than 28 days since vaccination	August	2018	Mexico	Air	Hand-Carried	1
age falsified	August	2018	Belize	Air	Hand-Carried	1
RVC not provided	August	2018	Mexico	Air	Hand-Carried	1
vax before 12 weeks old	August	2018	Mexico	Air	Hand-Carried	1
less than 28 days since vaccination	August	2018	Mexico	Air	Hand-Carried	1
age falsified	August	2018	Haiti	Air	Hand-Carried	2
vax before 12 weeks old	August	2018	Mexico	Air	Checked-Baggage	1
less than 28 days since vaccination	August	2018	Mexico	Air	Hand-Carried	1
age falsified	August	2018	Dominican Republic	Air	Checked-Baggage	1
inaccurate RVC	August	2018	Mexico	Air	Checked-Baggage	1
vax before 12 weeks old	August	2018	Cuba	Air	Hand-Carried	1
age falsified	August	2018	Guatemala	Air	Hand-Carried	1
age falsified	August	2018	Guatemala	Air	Hand-Carried	1
age falsified	August	2018	Russian Federation	Air	Checked-Baggage	4
less than 28 days since vaccination	September	2018	Kosovo	Air	Hand-Carried	1
age falsified	September	2018	Honduras	Air	Hand-Carried	1
age falsified	September	2018	Dominican Republic	Air	Checked-Baggage	1
inaccurate RVC	September	2018	Ukraine	Air	Cargo	1
age falsified	September	2018	Egypt	Air	Hand-Carried	1
less than 28 days since vaccination	September	2018	Thailand	Air	Cargo	1
less than 28 days since vaccination	September	2018	Thailand	Air	Cargo	1
less than 28 days since vaccination	September	2018	Thailand	Air	Cargo	1
age falsified	September	2018	Brazil	Air	Hand-Carried	2
vax before 12 weeks old	September	2018	Mexico	Air	Unknown	1
vax before 12 weeks old	September	2018	Mexico	Air	Unknown	1
vaccine expired	September	2018	South Korea	Air	Checked-Baggage	1
less than 28 days since vaccination	September	2018	Venezuela	Air	Hand-Carried	1
vax before 12 weeks old	October	2018	Mexico	Air	Hand-Carried	1
age falsified	October	2018	South Korea	Air	Cargo	1
age falsified	October	2018	South Korea	Air	Cargo	1
less than 28 days since vaccination	October	2018	Peru	Air	Cargo	1
incomplete RVC	October	2018	Peru	Air	Hand-Carried	1
age falsified	October	2018	Colombia	Air	Hand-Carried	2
age falsified	October	2018	Dominican Republic	Air	Hand-Carried	1
age falsified	October	2018	Colombia	Air	Hand-Carried	2
less than 28 days since vaccination	October	2018	Mexico	Air	Checked-Baggage	1
less than 28 days since vaccination	October	2018	Mexico	Air	Cargo	1
vax before 12 weeks old	October	2018	Bulgaria	Air	Hand-Carried	1
age falsified	October	2018	Hungary	Air	Checked-Baggage	7
vax before 12 weeks old	October	2018	Russian Federation	Air	Cargo	2
inaccurate RVC	November	2018	Mexico	Land	Hand-Carried	20
vax before 12 weeks old	November	2018	South Korea	Air	Checked-Baggage	3
age falsified	November	2018	Ukraine	Air	Cargo	4
age falsified	November	2018	Bulgaria	Air	Hand-Carried	2
vax before 12 weeks old	November	2018	El Salvador	Air	Hand-Carried	1
inaccurate RVC	November	2018	Russian Federation	Air	Cargo	1
age falsified	November	2018	Mexico	Air	Hand-Carried	1
vax before 12 weeks old	November	2018	Mexico	Air	Hand-Carried	1
age falsified	November	2018	El Salvador	Air	Hand-Carried	1
RVC not provided	November	2018	Canada	Air	Hand-Carried	1
age falsified	December	2018	Mexico	Air	Hand-Carried	1
age falsified	December	2018	Colombia	Air	Hand-Carried	2
less than 28 days since vaccination	December	2018	Indonesia	Air	Hand-Carried	4
vax before 12 weeks old	December	2018	Colombia	Air	Hand-Carried	2
vax before 12 weeks old	December	2018	Russian Federation	Air	Hand-Carried	2
age falsified	December	2018	Zambia	Air	Cargo	1

## Sheet: 2019
Reason for denial	Month	Year	Country of Origin	Mode of Entry	Transport Entry Method	Total Denied Entry
vax before 12 weeks old	January	2019	Colombia	Air	Hand-Carried	1
age falsified	January	2019	Colombia	Air	Hand-Carried	1
vax before 12 weeks old	January	2019	Cuba	Air	Hand-Carried	1
RVC not provided	January	2019	Dominican Republic	Maritime	Hand-Carried	1
RVC not provided	February	2019	Dominican Republic	Air	Hand-Carried	1
RVC inaccurate	February	2019	Colombia	Air	Hand-Carried	2
less than 28 days since vaccination	February	2019	El Salvador	Air	Cargo	1
age falsified	February	2019	Colombia	Air	Hand-Carried	1
RVC not provided	February	2019	China	Air	Checked-Baggage	1
vax before 12 weeks old	March	2019	Kuwait	Air	Checked-Baggage	5
less than 28 days since vaccination	March	2019	Colombia	Air	Cargo	1
RVC incomplete	March	2019	Colombia	Air	Cargo	3
vax before 12 weeks old	March	2019	Colombia	Air	Cargo	2
vax before 12 weeks old	March	2019	Dominican Republic	Air	Hand-Carried	1
vax before 12 weeks old	March	2019	Colombia	Air	Hand-Carried	1
age falsified	March	2019	Colombia	Air	Hand-Carried	2
age falsified	March	2019	Colombia	Air	Hand-Carried	3
less than 28 days since vaccination	March	2019	South Africa	Air	Cargo	1
vax before 12 weeks old	March	2019	Peru	Air	Hand-Carried	1
age falsified	March	2019	Colombia	Air	Cargo	4
age falsified	March	2019	Colombia	Air	Cargo	4
age falsified	March	2019	Colombia	Air	Cargo	4
age falsified	March	2019	Colombia	Air	Cargo	4
age falsified	March	2019	Colombia	Air	Cargo	4
age falsified	March	2019	Colombia	Air	Hand-Carried	1
age falsified	March	2019	Colombia	Air	Hand-Carried	1
age falsified	April	2019	Colombia	Air	Hand-Carried	2
age falsified	April	2019	Colombia	Air	Hand-Carried	3
age falsified	April	2019	Colombia	Air	Hand-Carried	3
vax before 12 weeks old	April	2019	South Africa	Air	Cargo	1
age falsified	April	2019	Russian Federation	Air	Cargo	2
less than 28 days since vaccination	April	2019	Peru	Air	Cargo	1
age falsified	April	2019	Russian Federation	Air	Cargo	1
vax before 12 weeks old	April	2019	Lebanon	Air	Cargo	2
age falsified	April	2019	Colombia	Air	Hand-Carried	1
age falsified	April	2019	Colombia	Air	Hand-Carried	2
vax before 12 weeks old	April	2019	El Salvador	Air	Checked-Baggage	1
age falsified	May	2019	Ukraine	Air	Cargo	14
age falsified	May	2019	Ukraine	Air	Cargo	2
age falsified	May	2019	Ukraine	Air	Cargo	4
age falsified	May	2019	Ukraine	Air	Cargo	6
age falsified	May	2019	Ukraine	Air	Cargo	2
age falsified	May	2019	Colombia	Air	Cargo	4
vax before 12 weeks old	May	2019	Russian Federation	Air	Hand-Carried	1
vax before 12 weeks old	May	2019	Russian Federation	Air	Hand-Carried	1
age falsified	May	2019	Colombia	Air	Hand-Carried	1
age falsified	May	2019	Ukraine	Air	Cargo	4
vax before 12 weeks old	May	2019	Colombia	Air	Hand-Carried	1
age falsified	May	2019	Ukraine	Air	Cargo	6
age falsified	June	2019	Ukraine	Air	Cargo	4
age falsified	June	2019	Moldova	Air	Cargo	4
vax before 12 weeks old	June	2019	China	Air	Cargo	2
age falsified	July	2019	Ukraine	Air	Cargo	2
RVC incomplete	July	2019	South Africa	Air	Hand-Carried	1
age falsified	July	2019	Moldova	Air	Cargo	4
age falsified	July	2019	Moldova	Air	Cargo	2
age falsified	July	2019	Moldova	Air	Cargo	3
age falsified	July	2019	Ukraine	Air	Hand-Carried	4
age falsified	July	2019	Dominican Republic	Air	Hand-Carried	2
age falsified	July	2019	Dominican Republic	Air	Hand-Carried	2
RVC not provided	July	2019	Colombia	Air	Hand-Carried	1
RVC not provided	July	2019	Honduras	Air	Checked-Baggage	1
less than 28 days since vaccination	July	2019	Guatemala	Air	Hand-Carried	1
vax before 12 weeks old	August	2019	Ukraine	Air	Cargo	1
age falsified	August	2019	Ukraine	Air	Cargo	4
age falsified	August	2019	Ukraine	Land	Hand-Carried	12
age falsified	August	2019	Colombia	Air	Checked-Baggage	2
RVC inaccurate	August	2019	Russian Federation	Air	Cargo	1
vax before 12 weeks old	September	2019	Colombia	Air	Cargo	3
vax before 12 weeks old	September	2019	Turkey	Air	Hand-Carried	2
age falsified	September	2019	Croatia	Air	Cargo	1
RVC not provided	September	2019	Venezuela	Air	Unknown	1
age falsified	October	2019	Colombia	Air	Unknown	1
less than 28 days since vaccination	October	2019	Russian Federation	Air	Cargo	1
age falsified	October	2019	Ukraine	Air	Hand-Carried	2
RVC not provided	October	2019	Russian Federation	Air	Cargo	2
vax before 12 weeks old	October	2019	Uzbekistan	Air	Cargo	2
age falsified	October	2019	Russian Federation	Air	Cargo	4
age falsified	October	2019	Russian Federation	Air	Cargo	4
age falsified	October	2019	Russian Federation	Air	Cargo	4
age falsified	October	2019	Russian Federation	Air	Cargo	4
RVC not provided	October	2019	Colombia	Air	Hand-Carried	1
less than 28 days since vaccination	October	2019	Peru	Air	Hand-Carried	1
vax before 12 weeks old	October	2019	Russian Federation	Air	Checked-Baggage	1
age falsified	October	2019	Russian Federation	Air	Hand-Carried	1
age falsified	October	2019	Russian Federation	Air	Hand-Carried	2
age falsified	October	2019	Peru	Air	Hand-Carried	1
age falsified	November	2019	Dominican Republic	Air	Hand-Carried	2
age falsified	November	2019	Dominican Republic	Air	Hand-Carried	1
vax before 12 weeks old	November	2019	Iran	Air	Hand-Carried	1
age falsified	November	2019	Russian Federation	Air	Hand-Carried	5
age falsified	November	2019	Russian Federation	Air	Hand-Carried	3
age falsified	November	2019	Russian Federation	Air	Cargo	1
age falsified	November	2019	Colombia	Air	Cargo	4
age falsified	November	2019	Colombia	Air	Cargo	4
age falsified	November	2019	Colombia	Air	Cargo	4
age falsified	November	2019	China	Air	Hand-Carried	1
RVC inaccurate	November	2019	Armenia	Air	Hand-Carried	1
age falsified	November	2019	Russian Federation	Air	Cargo	1
vax before 12 weeks old	November	2019	Colombia	Air	Hand-Carried	1
age falsified	November	2019	Russian Federation	Air	Cargo	4
RVC inaccurate	November	2019	Russian Federation	Air	Hand-Carried	2
age falsified	November	2019	Iran	Air	Hand-Carried	1
less than 28 days since vaccination	December	2019	Colombia	Land	Hand-Carried	2
age falsified	December	2019	China	Air	Hand-Carried	9
age falsified	December	2019	Colombia	Air	Cargo	4
age falsified	December	2019	Colombia	Air	Cargo	4
RVC inaccurate	December	2019	Russian Federation	Air	Hand-Carried	2
RVC not in English	December	2019	China	Air	Checked-Baggage	4
age falsified	December	2019	Peru	Air	Cargo	1
age falsified	December	2019	Russian Federation	Air	Cargo	4
age falsified	December	2019	Russian Federation	Air	Cargo	4
age falsified	December	2019	Russian Federation	Air	Cargo	4
age falsified	December	2019	Russian Federation	Air	Hand-Carried	1
vax before 12 weeks old	December	2019	Dominican Republic	Air	Hand-Carried	1
age falsified	December	2019	Colombia	Air	Cargo	2
age falsified	December	2019	Colombia	Air	Cargo	2
age falsified	December	2019	Colombia	Air	Cargo	2
age falsified	December	2019	Colombia	Air	Cargo	2
age falsified	December	2019	Colombia	Air	Cargo	2
age falsified	December	2019	Colombia	Air	Cargo	2
age falsified	December	2019	Colombia	Air	Cargo	2

## Sheet: 2020
Month	Year	TotalAnimals	AnimalHealthStatus	Reason for denial	final disposition	Country OF ORIGIN	TransEntryMethod
January	2020	1	Denied Entry	less 28 days since vaccination	returned	El Salvador	Hand-Carried
January	2020	1	Denied Entry	age falsified	returned	Azerbaijan	Hand-Carried
January	2020	1	Denied Entry	age falsified	returned	Colombia	Cargo
January	2020	1	Denied Entry	age falsified	returned	Colombia	Cargo
January	2020	1	Denied Entry	age falsified	returned	Dominican Republic	Hand-Carried
January	2020	1	Denied Entry	less 28 days since vaccination	returned	Colombia	Cargo
January	2020	1	Denied Entry	age falsified	returned	Colombia	Unknown
January	2020	1	Denied Entry	age falsified	returned	Russian Federation	Cargo
January	2020	1	Denied Entry	age falsified	returned	Russian Federation	Cargo
January	2020	1	Denied Entry	age falsified	returned	Russian Federation	Cargo
January	2020	1	Denied Entry	age falsified	returned	Russian Federation	Cargo
January	2020	1	Denied Entry	vax before 12 weeks old	returned	Colombia	Hand-Carried
January	2020	1	Denied Entry	age falsified	returned	Colombia	Hand-Carried
January	2020	1	Denied Entry	age falsified	returned	Colombia	Hand-Carried
January	2020	1	Denied Entry	age falsified	returned	Dominican Republic	Hand-Carried
January	2020	1	Denied Entry	age falsified	returned	Colombia	Hand-Carried
February	2020	1	Denied Entry	age falsified	returned	Russian Federation	Hand-Carried
February	2020	1	Denied Entry	age falsified	returned	Russian Federation	Hand-Carried
February	2020	1	Denied Entry	age falsified	returned	Russian Federation	Hand-Carried
February	2020	1	Denied Entry	less 28 days since vaccination	returned	Dominican Republic	Hand-Carried
February	2020	1	Denied Entry	age falsified	returned	Russian Federation	Cargo
February	2020	1	Denied Entry	age falsified	returned	Russian Federation	Cargo
February	2020	1	Denied Entry	age falsified	returned	Russian Federation	Hand-Carried
February	2020	1	Denied Entry	age falsified	returned	Russian Federation	Hand-Carried
February	2020	1	Denied Entry	age falsified	returned	Russian Federation	Hand-Carried
February	2020	1	Denied Entry	age falsified	returned	Dominican Republic	Hand-Carried
February	2020	1	Denied Entry	age falsified	returned	Dominican Republic	Hand-Carried
February	2020	1	Denied Entry	age falsified	returned	Dominican Republic	Hand-Carried
February	2020	1	Denied Entry	age falsified	returned	Peru	Hand-Carried
February	2020	1	Denied Entry	age falsified	returned	Peru	Hand-Carried
February	2020	1	Denied Entry	age falsified	returned	Colombia	Cargo
February	2020	1	Denied Entry	age falsified	returned	Colombia	Cargo
February	2020	1	Denied Entry	less 28 days since vaccination	returned	Colombia	Cargo
February	2020	1	Denied Entry	less 28 days since vaccination	returned	Colombia	Cargo
February	2020	1	Denied Entry	less 28 days since vaccination	returned	Colombia	Cargo
February	2020	1	Denied Entry	less 28 days since vaccination	returned	Colombia	Cargo
February	2020	1	Denied Entry	age falsified	returned	Colombia	Hand-Carried
February	2020	1	Denied Entry	vax before 12 weeks old	returned	Colombia	Hand-Carried
February	2020	1	Denied Entry	vax before 12 weeks old	returned	Colombia	Checked-Baggage
February	2020	1	Denied Entry	age falsified	returned	Ukraine	Hand-Carried
February	2020	1	Denied Entry	age falsified	returned	Ukraine	Hand-Carried
February	2020	1	Denied Entry	age falsified	returned	Ukraine	Hand-Carried
February	2020	1	Denied Entry	age falsified	returned	Ukraine	Hand-Carried
February	2020	1	Denied Entry	age falsified	returned	Ukraine	Hand-Carried
March	2020	1	Denied Entry	age falsified	returned	Ukraine	Cargo
March	2020	1	Denied Entry	age falsified	returned	Ukraine	Cargo
March	2020	1	Denied Entry	age falsified	returned	Ukraine	Cargo
March	2020	1	Denied Entry	age falsified	returned	Ukraine	Cargo
March	2020	1	Denied Entry	RVC incomplete	returned	Ukraine	Cargo
March	2020	1	Denied Entry	RVC incomplete	returned	Ukraine	Cargo
March	2020	1	Denied Entry	RVC incomplete	returned	Ukraine	Cargo
March	2020	1	Denied Entry	RVC incomplete	returned	Ukraine	Cargo
March	2020	1	Denied Entry	RVC incomplete	returned	Russian Federation	Cargo
March	2020	1	Denied Entry	RVC incomplete	returned	Russian Federation	Cargo
March	2020	1	Denied Entry	RVC incomplete	returned	Russian Federation	Cargo
March	2020	1	Denied Entry	RVC incomplete	returned	Russian Federation	Cargo
March	2020	1	Denied Entry	RVC incomplete	returned	Russian Federation	Cargo
March	2020	1	Denied Entry	RVC incomplete	returned	Russian Federation	Cargo
March	2020	1	Denied Entry	RVC incomplete	returned	Russian Federation	Hand-Carried
March	2020	1	Denied Entry	RVC incomplete	returned	Russian Federation	Hand-Carried
March	2020	1	Denied Entry	RVC incomplete	returned	Russian Federation	Hand-Carried
March	2020	1	Denied Entry	RVC incomplete	returned	Russian Federation	Hand-Carried
March	2020	1	Denied Entry	RVC incomplete	returned	Russian Federation	Hand-Carried
March	2020	1	Denied Entry	RVC incomplete	returned	Russian Federation	Hand-Carried
March	2020	1	Denied Entry	RVC incomplete	returned	Russian Federation	Hand-Carried
May	2020	1	Denied Entry	RVC incomplete	returned	Russian Federation	Hand-Carried
May	2020	1	Denied Entry	RVC incomplete	returned	Russian Federation	Hand-Carried
May	2020	1	Denied Entry	RVC incomplete	returned	Russian Federation	Hand-Carried
May	2020	1	Denied Entry	RVC incomplete	returned	Ukraine	Cargo
May	2020	1	Denied Entry	RVC incomplete	returned	Ukraine	Cargo
May	2020	1	Denied Entry	RVC incomplete	returned	Ukraine	Cargo
May	2020	1	Denied Entry	RVC incomplete	returned	Ukraine	Cargo
May	2020	1	Denied Entry	RVC incomplete	returned	Ukraine	Cargo
May	2020	1	Denied Entry	RVC incomplete	allowed entry	Ukraine	Cargo
May	2020	1	Denied Entry	RVC incomplete	returned	Ukraine	Cargo
May	2020	1	Denied Entry	RVC incomplete	allowed entry	Ukraine	Cargo
May	2020	1	Denied Entry	RVC incomplete	allowed entry	Ukraine	Cargo
May	2020	1	Denied Entry	RVC incomplete	returned	Ukraine	Cargo
May	2020	1	Denied Entry	RVC incomplete	returned	Ukraine	Cargo
May	2020	1	Denied Entry	RVC incomplete	returned	Ukraine	Cargo
May	2020	1	Denied Entry	RVC incomplete	returned	Ukraine	Cargo
May	2020	1	Denied Entry	RVC incomplete	returned	Ukraine	Cargo
May	2020	1	Denied Entry	RVC incomplete	returned	Ukraine	Cargo
May	2020	1	Denied Entry	RVC incomplete	returned	Ukraine	Cargo
May	2020	1	Denied Entry	RVC incomplete	returned	Ukraine	Cargo
May	2020	1	Denied Entry	RVC incomplete	allowed entry	Ukraine	Cargo
May	2020	1	Denied Entry	RVC incomplete	allowed entry	Ukraine	Cargo
May	2020	1	Denied Entry	RVC incomplete	allowed entry	Ukraine	Cargo
May	2020	1	Denied Entry	RVC incomplete	allowed entry	Ukraine	Cargo
May	2020	1	Denied Entry	RVC incomplete	allowed entry	Ukraine	Cargo
May	2020	1	Denied Entry	inaccurate RVC	returned	Ukraine	Cargo
May	2020	1	Denied Entry	inaccurate RVC	returned	Ukraine	Cargo
May	2020	1	Denied Entry	RVC incomplete	returned	Ukraine	Cargo
May	2020	1	Denied Entry	RVC incomplete	returned	Ukraine	Cargo
May	2020	1	Denied Entry	RVC incomplete	returned	Ukraine	Cargo
May	2020	1	Denied Entry	RVC incomplete	returned	Ukraine	Cargo
May	2020	1	Denied Entry	RVC incomplete	returned	Ukraine	Cargo
May	2020	1	Denied Entry	RVC incomplete	returned	Ukraine	Cargo
May	2020	1	Denied Entry	RVC incomplete	returned	Ukraine	Cargo
May	2020	1	Denied Entry	RVC incomplete	returned	Ukraine	Cargo
May	2020	1	Denied Entry	RVC incomplete	returned	Ukraine	Cargo
May	2020	1	Denied Entry	RVC incomplete	allowed entry	Ukraine	Cargo
May	2020	1	Denied Entry	RVC incomplete	allowed entry	Ukraine	Cargo
May	2020	1	Denied Entry	RVC incomplete	allowed entry	Ukraine	Cargo
May	2020	1	Denied Entry	RVC incomplete	returned	Ukraine	Cargo
May	2020	1	Denied Entry	RVC incomplete	allowed entry	Ukraine	Cargo
May	2020	1	Denied Entry	RVC incomplete	allowed entry	Ukraine	Cargo
May	2020	1	Denied Entry	RVC incomplete	returned	Ukraine	Cargo
May	2020	1	Denied Entry	RVC not in English	returned	China	Cargo
May	2020	1	Denied Entry	RVC not in English	returned	China	Cargo
May	2020	1	Denied Entry	RVC incomplete	returned	Russian Federation	Cargo
May	2020	1	Denied Entry	RVC incomplete	returned	Russian Federation	Cargo
May	2020	1	Denied Entry	RVC incomplete	returned	Russian Federation	Cargo
May	2020	1	Denied Entry	RVC incomplete	returned	Russian Federation	Cargo
May	2020	1	Denied Entry	RVC incomplete	returned	Colombia	Cargo
May	2020	1	Denied Entry	RVC incomplete	returned	Colombia	Cargo
May	2020	1	Denied Entry	RVC incomplete	returned	Colombia	Cargo
May	2020	1	Denied Entry	RVC not in English	returned	Colombia	Cargo
May	2020	1	Denied Entry	RVC incomplete	returned	Colombia	Cargo
May	2020	1	Denied Entry	RVC incomplete	returned	Colombia	Cargo
June	2020	1	Denied Entry	RVC incomplete	returned	Ukraine	Cargo
June	2020	1	Denied Entry	RVC incomplete	returned	Ukraine	Cargo
June	2020	1	Denied Entry	RVC incomplete	returned	Ukraine	Checked-Baggage
June	2020	1	Denied Entry	RVC incomplete	returned	Ukraine	Cargo
June	2020	1	Denied Entry	RVC not in English	returned	Ukraine	Cargo
June	2020	1	Denied Entry	RVC not in English	returned	Ukraine	Cargo
June	2020	1	Denied Entry	RVC not in English	returned	Ukraine	Cargo
June	2020	1	Denied Entry	age falsified	returned	Russian Federation	Cargo
June	2020	1	Denied Entry	RVC incomplete	returned	Russian Federation	Cargo
June	2020	1	Denied Entry	age falsified	returned	Russian Federation	Checked-Baggage
June	2020	1	Denied Entry	age falsified	returned	Russian Federation	Checked-Baggage
June	2020	1	Denied Entry	age falsified	returned	Russian Federation	Checked-Baggage
June	2020	1	Denied Entry	age falsified	returned	Russian Federation	Checked-Baggage
June	2020	1	Denied Entry	RVC incomplete	returned	Russian Federation	Checked-Baggage
June	2020	1	Denied Entry	RVC incomplete	returned	Russian Federation	Checked-Baggage
June	2020	1	Denied Entry	RVC incomplete	returned	Russian Federation	Hand-Carried
June	2020	1	Denied Entry	RVC incomplete	returned	Russian Federation	Checked-Baggage
June	2020	1	Denied Entry	RVC incomplete	returned	Russian Federation	Checked-Baggage
June	2020	1	Denied Entry	age falsified	returned	Russian Federation	Checked-Baggage
June	2020	1	Denied Entry	RVC incomplete	allowed entry	Ukraine	Hand-Carried
June	2020	1	Denied Entry	RVC incomplete	returned	China	Checked-Baggage
June	2020	1	Denied Entry	RVC incomplete	returned	China	Checked-Baggage
June	2020	1	Denied Entry	RVC incomplete	returned	China	Checked-Baggage
June	2020	1	Denied Entry	RVC incomplete	returned	China	Checked-Baggage
June	2020	1	Denied Entry	RVC incomplete	returned	China	Checked-Baggage
June	2020	1	Denied Entry	RVC incomplete	returned	China	Checked-Baggage
June	2020	1	Denied Entry	RVC incomplete	returned	China	Checked-Baggage
June	2020	1	Denied Entry	RVC incomplete	returned	China	Checked-Baggage
June	2020	1	Denied Entry	RVC incomplete	returned	China	Checked-Baggage
June	2020	1	Denied Entry	RVC incomplete	returned	Jordan	Cargo
June	2020	1	Denied Entry	Expired vaccine	allowed entry	Ghana	Cargo
June	2020	1	Denied Entry	RVC incomplete	returned	Russian Federation	Hand-Carried
June	2020	1	Denied Entry	RVC incomplete	returned	Russian Federation	Hand-Carried
July	2020	1	Denied Entry	age falsified	returned	South Africa	Cargo
July	2020	1	Denied Entry	age falsified	returned	South Africa	Cargo
July	2020	1	Denied Entry	RVC incomplete	allowed entry	Russian Federation	Cargo
July	2020	1	Denied Entry	age falsified	returned	Russian Federation	Hand-Carried
July	2020	1	Denied Entry	age falsified	returned	Russian Federation	Hand-Carried
July	2020	1	Denied Entry	age falsified	returned	Russian Federation	Hand-Carried
July	2020	1	Denied Entry	RVC incomplete	returned	Russian Federation	Hand-Carried
August	2020	1	Denied Entry	RVC incomplete	returned	Russian Federation	Checked-Baggage
August	2020	1	Denied Entry	RVC incomplete	returned	Russian Federation	Checked-Baggage
August	2020	1	Denied Entry	RVC incomplete	returned	Russian Federation	Checked-Baggage
August	2020	1	Denied Entry	RVC not in English	returned	Russian Federation	Checked-Baggage
August	2020	1	Denied Entry	RVC not in English	returned	Russian Federation	Hand-Carried
August	2020	1	Denied Entry	RVC incomplete	returned	Belarus	Checked-Baggage
August	2020	1	Denied Entry	RVC incomplete	returned	Belarus	Checked-Baggage
August	2020	1	Denied Entry	RVC incomplete	returned	Qatar	Checked-Baggage
August	2020	1	Denied Entry	RVC incomplete	returned	Qatar	Checked-Baggage
August	2020	1	Denied Entry	RVC incomplete	returned	Qatar	Checked-Baggage
August	2020	1	Denied Entry	RVC incomplete	returned	Qatar	Checked-Baggage
August	2020	1	Denied Entry	RVC incomplete	returned	Qatar	Checked-Baggage
August	2020	1	Denied Entry	RVC incomplete	returned	Qatar	Checked-Baggage
August	2020	1	Denied Entry	RVC incomplete	returned	Qatar	Checked-Baggage
August	2020	1	Denied Entry	RVC incomplete	returned	Qatar	Checked-Baggage
August	2020	1	Denied Entry	age falsified	returned	Russian Federation	Hand-Carried
August	2020	1	Denied Entry	age falsified	returned	Russian Federation	Hand-Carried
August	2020	1	Denied Entry	age falsified	returned	Russian Federation	Hand-Carried
August	2020	1	Denied Entry	age falsified	returned	Russian Federation	Hand-Carried
August	2020	1	Denied Entry	age falsified	returned	Russian Federation	Hand-Carried
August	2020	1	Denied Entry	age falsified	returned	Russian Federation	Hand-Carried
August	2020	1	Denied Entry	age falsified	returned	Russian Federation	Hand-Carried
August	2020	1	Denied Entry	age falsified	returned	Russian Federation	Hand-Carried
August	2020	1	Denied Entry	RVC incomplete	returned	Russian Federation	Cargo
August	2020	1	Denied Entry	RVC incomplete	returned	Russian Federation	Cargo
August	2020	1	Denied Entry	RVC incomplete	returned	Russian Federation	Cargo
August	2020	1	Denied Entry	RVC incomplete	returned	Russian Federation	Cargo
August	2020	1	Denied Entry	RVC incomplete	allowed entry	Russian Federation	Cargo
August	2020	1	Denied Entry	RVC incomplete	allowed entry	Russian Federation	Cargo
August	2020	1	Denied Entry	RVC incomplete	allowed entry	Russian Federation	Cargo
August	2020	1	Denied Entry	RVC incomplete	allowed entry	Russian Federation	Cargo
August	2020	1	Denied Entry	RVC incomplete	returned	Russian Federation	Cargo
August	2020	1	Denied Entry	age falsified	returned	Russian Federation	Cargo
August	2020	1	Denied Entry	age falsified	returned	Russian Federation	Cargo
August	2020	1	Denied Entry	RVC not in English	returned	Belarus	Cargo
August	2020	1	Denied Entry	age falsified	returned	Moldova	Hand-Carried
August	2020	1	Denied Entry	age falsified	returned	Moldova	Hand-Carried
August	2020	1	Denied Entry	age falsified	returned	Moldova	Hand-Carried
August	2020	1	Denied Entry	age falsified	returned	Moldova	Hand-Carried
August	2020	1	Denied Entry	age falsified	returned	Moldova	Hand-Carried
August	2020	1	Denied Entry	RVC incomplete	returned	Ukraine	Hand-Carried
August	2020	1	Denied Entry	RVC incomplete	allowed entry	Jordan	Cargo
August	2020	1	Denied Entry	Expired RVC	returned	Iran	Checked-Baggage
August	2020	1	Denied Entry	RVC falsified; resued microchip	returned	Jordan	Cargo
August	2020	1	Denied Entry	RVC falsified; resued microchip	returned	Jordan	Cargo
August	2020	1	Denied Entry	RVC falsified; resued microchip	allowed entry	Jordan	Cargo
August	2020	1	Denied Entry	RVC falsified; resued microchip	allowed entry	Jordan	Cargo
August	2020	1	Denied Entry	age falsified	allowed entry	Jordan	Cargo
August	2020	1	Denied Entry	age falsified	allowed entry	Jordan	Cargo
August	2020	1	Denied Entry	age falsified	allowed entry	Jordan	Cargo
August	2020	1	Denied Entry	age falsified	allowed entry	Jordan	Cargo
August	2020	1	Denied Entry	age falsified	allowed entry	Jordan	Cargo
August	2020	1	Denied Entry	age falsified	allowed entry	Jordan	Cargo
August	2020	1	Denied Entry	age falsified	allowed entry	Jordan	Cargo
August	2020	1	Denied Entry	age falsified	allowed entry	Jordan	Cargo
August	2020	1	Denied Entry	age falsified	allowed entry	Jordan	Cargo
August	2020	1	Denied Entry	age falsified	allowed entry	Jordan	Cargo
August	2020	1	Denied Entry	age falsified	allowed entry	Jordan	Cargo
August	2020	1	Denied Entry	age falsified	allowed entry	Jordan	Cargo
August	2020	1	Denied Entry	age falsified	allowed entry	Jordan	Cargo
August	2020	1	Denied Entry	age falsified	allowed entry	Jordan	Cargo
August	2020	1	Denied Entry	age falsified	allowed entry	Jordan	Cargo
September	2020	1	Denied Entry	RVC incomplete	returned	Russian Federation	Cargo
September	2020	1	Denied Entry	RVC incomplete	returned	Russian Federation	Cargo
September	2020	1	Denied Entry	RVC incomplete	returned	Russian Federation	Cargo
September	2020	1	Denied Entry	RVC incomplete	returned	Russian Federation	Cargo
September	2020	1	Denied Entry	RVC incomplete	returned	Russian Federation	Cargo
September	2020	1	Denied Entry	RVC incomplete	returned	Russian Federation	Checked-Baggage
September	2020	1	Denied Entry	RVC incomplete	returned	South Africa	Cargo
September	2020	1	Denied Entry	RVC incomplete	returned	South Africa	Cargo
September	2020	1	Denied Entry	age falsified	returned	Vietnam	Cargo
September	2020	1	Denied Entry	age falsified	allowed entry	Vietnam	Cargo
September	2020	1	Denied Entry	age falsified	returned	Vietnam	Cargo
September	2020	1	Denied Entry	RVC incomplete	allowed entry	India	Cargo
September	2020	1	Denied Entry	RVC incomplete	returned	Russian Federation	Hand-Carried
September	2020	1	Denied Entry	RVC incomplete	returned	Turkey	Hand-Carried
September	2020	1	Denied Entry	age falsified	returned	Ukraine	Hand-Carried
September	2020	1	Denied Entry	vax before 12 weeks old	returned	Kuwait	Cargo
September	2020	1	Denied Entry	RVC incomplete	returned	Colombia	Cargo
September	2020	1	Denied Entry	RVC incomplete	returned	Colombia	Cargo
September	2020	1	Denied Entry	RVC incomplete	returned	Colombia	Cargo
September	2020	1	Denied Entry	RVC incomplete	returned	Colombia	Cargo
September	2020	1	Denied Entry	vax before 12 weeks old	returned	Russian Federation	Hand-Carried
September	2020	1	Denied Entry	age falsified	allowed entry	Russian Federation	Checked-Baggage
September	2020	1	Denied Entry	age falsified	allowed entry	Russian Federation	Checked-Baggage
September	2020	1	Denied Entry	age falsified	allowed entry	Russian Federation	Checked-Baggage
September	2020	1	Denied Entry	age falsified	allowed entry	Russian Federation	Checked-Baggage
September	2020	1	Denied Entry	age falsified	allowed entry	Russian Federation	Checked-Baggage
September	2020	1	Denied Entry	age falsified	allowed entry	Russian Federation	Checked-Baggage
September	2020	1	Denied Entry	age falsified	allowed entry	Russian Federation	Checked-Baggage
September	2020	1	Denied Entry	age falsified	allowed entry	Russian Federation	Checked-Baggage
September	2020	1	Denied Entry	age falsified	allowed entry	Russian Federation	Checked-Baggage
September	2020	1	Denied Entry	RVC not provided-smuggled in luggage	allowed entry	Russian Federation	Checked-Baggage
September	2020	1	Denied Entry	RVC not provided-smuggled in luggage	allowed entry	Russian Federation	Checked-Baggage
September	2020	1	Denied Entry	RVC not provided	returned	Turkey	Cargo
September	2020	1	Denied Entry	RVC not provided	returned	Russian Federation	Checked-Baggage
September	2020	1	Denied Entry	RVC not provided	returned	Russian Federation	Checked-Baggage
September	2020	1	Denied Entry	RVC not provided	returned	Russian Federation	Hand-Carried
September	2020	1	Denied Entry	RVC not provided	returned	Russian Federation	Hand-Carried
September	2020	1	Denied Entry	age falsified	returned	South Africa	Cargo
September	2020	1	Denied Entry	age falsified	returned	Ukraine	Checked-Baggage
September	2020	1	Denied Entry	age falsified	returned	Ukraine	Checked-Baggage
September	2020	1	Denied Entry	age falsified	returned	Ukraine	Checked-Baggage
September	2020	1	Denied Entry	age falsified	returned	Ukraine	Checked-Baggage
September	2020	1	Denied Entry	age falsified	returned	Ukraine	Checked-Baggage
September	2020	1	Denied Entry	age falsified	returned	Ukraine	Checked-Baggage
September	2020	1	Denied Entry	age falsified	returned	Ukraine	Checked-Baggage
September	2020	1	Denied Entry	age falsified	returned	Ukraine	Checked-Baggage
September	2020	1	Denied Entry	age falsified	returned	Ukraine	Checked-Baggage
September	2020	1	Denied Entry	age falsified	returned	Ukraine	Checked-Baggage
September	2020	1	Denied Entry	age falsified	returned	Ukraine	Checked-Baggage
September	2020	1	Denied Entry	age falsified	returned	Ukraine	Hand-Carried
September	2020	1	Denied Entry	age falsified	returned	Ukraine	Hand-Carried
September	2020	1	Denied Entry	RVC not provided	returned	Russian Federation	Checked-Baggage
September	2020	1	Denied Entry	RVC not provided	returned	Russian Federation	Checked-Baggage
September	2020	1	Denied Entry	RVC not provided	returned	Russian Federation	Checked-Baggage
September	2020	1	Denied Entry	RVC not provided	returned	Russian Federation	Checked-Baggage
September	2020	1	Denied Entry	RVC not provided	returned	Russian Federation	Checked-Baggage
September	2020	1	Denied Entry	RVC not provided	returned	Russian Federation	Checked-Baggage
September	2020	1	Denied Entry	RVC incomplete	returned	China	Cargo
September	2020	1	Denied Entry	RVC incomplete	returned	Russian Federation	Checked-Baggage
September	2020	1	Denied Entry	RVC incomplete	returned	China	Cargo
September	2020	1	Denied Entry	RVC incomplete	returned	Russian Federation	Checked-Baggage
September	2020	1	Denied Entry	less 28 days since vaccination	returned	El Salvador	Cargo
September	2020	1	Denied Entry	age falsified	returned	Moldova	Checked-Baggage
September	2020	1	Denied Entry	age falsified	returned	Moldova	Checked-Baggage
September	2020	1	Denied Entry	age falsified	returned	Moldova	Checked-Baggage
September	2020	1	Denied Entry	age falsified	returned	Moldova	Checked-Baggage
September	2020	1	Denied Entry	RVC incomplete	returned	South Africa	Cargo
October	2020	1	Denied Entry	vax before 12 weeks old	returned	Armenia	Cargo
October	2020	1	Denied Entry	RVC incomplete	allowed entry	Russian Federation	Cargo
October	2020	1	Denied Entry	age falsified	returned	Thailand	Cargo
October	2020	1	Denied Entry	age falsified	returned	Thailand	Cargo
October	2020	1	Denied Entry	age falsified	returned	Thailand	Cargo
October	2020	1	Denied Entry	age falsified	returned	Thailand	Cargo
October	2020	1	Denied Entry	RVC incomplete	returned	Armenia	Cargo
October	2020	1	Denied Entry	RVC incomplete	returned	China	Cargo
October	2020	1	Denied Entry	less 28 days since vaccination	returned	Nigeria	Checked-Baggage
October	2020	1	Denied Entry	RVC incomplete	returned	Thailand	Cargo
October	2020	1	Denied Entry	RVC incomplete	returned	Colombia	Cargo
October	2020	1	Denied Entry	RVC not provided	returned	Russian Federation	Hand-Carried
October	2020	1	Denied Entry	RVC incomplete	returned	Russian Federation	Checked-Baggage
October	2020	1	Denied Entry	RVC incomplete	returned	Russian Federation	Hand-Carried
October	2020	1	Denied Entry	RVC incomplete	returned	Russian Federation	Checked-Baggage
October	2020	1	Denied Entry	less 28 days since vaccination	returned	Colombia	Cargo
October	2020	1	Denied Entry	less 28 days since vaccination	returned	Colombia	Cargo
October	2020	1	Denied Entry	less 28 days since vaccination	returned	Colombia	Cargo
October	2020	1	Denied Entry	age falsified	returned	Russian Federation	Hand-Carried
October	2020	1	Denied Entry	age falsified	returned	Russian Federation	Hand-Carried
October	2020	1	Denied Entry	age falsified	returned	Russian Federation	Hand-Carried
October	2020	1	Denied Entry	age falsified	returned	Ukraine	Checked-Baggage
October	2020	1	Denied Entry	age falsified	returned	Ukraine	Checked-Baggage
October	2020	1	Denied Entry	age falsified	returned	Ukraine	Checked-Baggage
October	2020	1	Denied Entry	age falsified	returned	Ukraine	Checked-Baggage
October	2020	1	Denied Entry	vax before 12 weeks old	returned	China	Cargo
October	2020	1	Denied Entry	vax before 12 weeks old	returned	China	Cargo
October	2020	1	Denied Entry	age falsified	returned	Russian Federation	Cargo
October	2020	1	Denied Entry	sick	returned	Mexico	Hand-Carried
October	2020	1	Denied Entry	sick	returned	Mexico	Hand-Carried
October	2020	1	Denied Entry	sick	returned	Mexico	Hand-Carried
November	2020	1	Denied Entry	age falsified	returned	Moldova	Checked-Baggage
November	2020	1	Denied Entry	RVC falsified; multiple DOBs	returned	Brazil	Unknown
November	2020	1	Denied Entry	RVC falsified; multiple DOBs	returned	Brazil	Unknown
November	2020	1	Denied Entry	less 28 days since vaccination	returned	Philippines	Cargo
November	2020	1	Denied Entry	age falsified	returned	Russian Federation	Hand-Carried
November	2020	1	Denied Entry	less 28 days since vaccination	allowed entry	Peru	Hand-Carried
November	2020	1	Denied Entry	age falsified	returned	Colombia	Cargo
November	2020	1	Denied Entry	age falsified	returned	Colombia	Cargo
November	2020	1	Denied Entry	age falsified	returned	Colombia	Cargo
November	2020	1	Denied Entry	age falsified	returned	Colombia	Cargo
November	2020	1	Denied Entry	age falsified	returned	Georgia	Hand-Carried
November	2020	1	Denied Entry	age falsified	returned	Colombia	Hand-Carried
November	2020	1	Denied Entry	age falsified	returned	Colombia	Hand-Carried
November	2020	1	Denied Entry	age falsified	returned	Colombia	Hand-Carried
November	2020	1	Denied Entry	age falsified	returned	Colombia	Hand-Carried
November	2020	1	Denied Entry	age falsified	returned	Colombia	Hand-Carried
November	2020	1	Denied Entry	age falsified	returned	Colombia	Hand-Carried
November	2020	1	Denied Entry	age falsified	returned	Ukraine	Hand-Carried
November	2020	1	Denied Entry	age falsified	returned	Ukraine	Hand-Carried
November	2020	1	Denied Entry	age falsified	returned	Colombia	Hand-Carried
November	2020	1	Denied Entry	age falsified	returned	Colombia	Hand-Carried
November	2020	1	Denied Entry	age falsified	returned	Colombia	Hand-Carried
November	2020	1	Denied Entry	age falsified	returned	Colombia	Hand-Carried
November	2020	1	Denied Entry	age falsified	returned	Colombia	Hand-Carried
November	2020	1	Denied Entry	age falsified	returned	Moldova	Checked-Baggage
November	2020	1	Denied Entry	age falsified	returned	Moldova	Checked-Baggage
November	2020	1	Denied Entry	age falsified	returned	Moldova	Checked-Baggage
November	2020	1	Denied Entry	age falsified	returned	Moldova	Checked-Baggage
November	2020	1	Denied Entry	age falsified	returned	Ukraine	Checked-Baggage
November	2020	1	Denied Entry	age falsified	returned	Ukraine	Checked-Baggage
November	2020	1	Denied Entry	age falsified	returned	Ukraine	Checked-Baggage
November	2020	1	Denied Entry	age falsified	returned	Ukraine	Checked-Baggage
November	2020	1	Denied Entry	RVC incomplete	returned	Cuba	Hand-Carried
November	2020	1	Denied Entry	age falsified	returned	Colombia	Hand-Carried
November	2020	1	Denied Entry	age falsified	returned	Colombia	Hand-Carried
November	2020	1	Denied Entry	age falsified	returned	Moldova	Checked-Baggage
November	2020	1	Denied Entry	RVC incomplete	returned	Moldova	Checked-Baggage
November	2020	1	Denied Entry	age falsified	returned	Colombia	Hand-Carried
November	2020	1	Denied Entry	age falsified	returned	Colombia	Hand-Carried
December	2020	1	Denied Entry	age falsified	returned	Colombia	Hand-Carried
December	2020	1	Denied Entry	age falsified	returned	Colombia	Hand-Carried
December	2020	1	Denied Entry	age falsified	returned	Russian Federation	Cargo
December	2020	1	Denied Entry	age falsified	returned	Colombia	Hand-Carried
December	2020	1	Denied Entry	age falsified	returned	Colombia	Hand-Carried
December	2020	1	Denied Entry	age falsified	returned	Colombia	Hand-Carried
December	2020	1	Denied Entry	age falsified	returned	Colombia	Hand-Carried
December	2020	1	Denied Entry	age falsified	returned	Colombia	Hand-Carried
December	2020	1	Denied Entry	age falsified	returned	Colombia	Hand-Carried
December	2020	1	Denied Entry	age falsified	returned	Cote d'Ivoire (Ivory Coast)	Hand-Carried
December	2020	1	Denied Entry	age falsified	returned	Peru	Hand-Carried
December	2020	1	Denied Entry	age falsified	returned	Peru	Hand-Carried
December	2020	1	Denied Entry	age falsified	returned	Peru	Hand-Carried
December	2020	1	Denied Entry	vax before 12 weeks old	returned	Russian Federation	Cargo
December	2020	1	Denied Entry	age falsified	returned	Colombia	Hand-Carried
December	2020	1	Denied Entry	age falsified	returned	Bolivia	Cargo
December	2020	1	Denied Entry	age falsified	returned	Bolivia	Cargo
December	2020	1	Denied Entry	age falsified	returned	Bolivia	Cargo
December	2020	1	Denied Entry	age falsified	returned	Bolivia	Cargo
December	2020	1	Denied Entry	age falsified	returned	Colombia	Hand-Carried
December	2020	1	Denied Entry	age falsified	returned	Colombia	Hand-Carried
December	2020	1	Denied Entry	age falsified	returned	Colombia	Hand-Carried
December	2020	1	Denied Entry	age falsified	returned	Colombia	Hand-Carried
December	2020	1	Denied Entry	age falsified	returned	Ukraine	Checked-Baggage
December	2020	1	Denied Entry	age falsified	returned	Ukraine	Checked-Baggage
December	2020	1	Denied Entry	age falsified	returned	Ukraine	Checked-Baggage
December	2020	1	Denied Entry	age falsified	returned	Ukraine	Checked-Baggage
December	2020	1	Denied Entry	age falsified	returned	Ukraine	Checked-Baggage
December	2020	1	Denied Entry	age falsified	returned	Ukraine	Checked-Baggage
December	2020	1	Denied Entry	age falsified	returned	Colombia	Hand-Carried
December	2020	1	Denied Entry	age falsified	returned	Ukraine	Hand-Carried
December	2020	1	Denied Entry	age falsified	returned	Ukraine	Hand-Carried
December	2020	1	Denied Entry	age falsified	returned	Brazil	Hand-Carried
December	2020	1	Denied Entry	age falsified	returned	Colombia	Hand-Carried
December	2020	1	Denied Entry	age falsified	returned	Colombia	Hand-Carried
December	2020	1	Denied Entry	age falsified	returned	Colombia	Hand-Carried
December	2020	1	Denied Entry	age falsified	returned	Colombia	Hand-Carried
December	2020	1	Denied Entry	age falsified	returned	Colombia	Hand-Carried
December	2020	1	Denied Entry	age falsified	returned	Colombia	Hand-Carried
December	2020	1	Denied Entry	age falsified	returned	Colombia	Hand-Carried
December	2020	1	Denied Entry	age falsified	returned	Colombia	Hand-Carried
December	2020	1	Denied Entry	age falsified	returned	Colombia	Hand-Carried
December	2020	1	Denied Entry	age falsified	returned	Colombia	Hand-Carried
December	2020	1	Denied Entry	age falsified	returned	Colombia	Hand-Carried
December	2020	1	Denied Entry	age falsified	returned	El Salvador	Hand-Carried
December	2020	1	Denied Entry	age falsified	returned	Russian Federation	Cargo
December	2020	1	Denied Entry	age falsified	returned	Russian Federation	Cargo
December	2020	1	Denied Entry	age falsified	returned	Russian Federation	Cargo
December	2020	1	Denied Entry	age falsified	returned	Russian Federation	Cargo
December	2020	1	Denied Entry	age falsified	returned	Russian Federation	Cargo
December	2020	1	Denied Entry	age falsified	returned	Russian Federation	Cargo
December	2020	1	Denied Entry	age falsified	returned	Russian Federation	Cargo
December	2020	1	Denied Entry	age falsified	returned	Russian Federation	Cargo
December	2020	1	Denied Entry	age falsified	returned	Russian Federation	Cargo
December	2020	1	Denied Entry	age falsified	returned	Russian Federation	Cargo
December	2020	1	Denied Entry	age falsified	returned	Russian Federation	Cargo
December	2020	1	Denied Entry	age falsified	returned	Russian Federation	Cargo
December	2020	1	Denied Entry	age falsified	returned	Russian Federation	Cargo
December	2020	1	Denied Entry	age falsified	returned	Russian Federation	Cargo
December	2020	1	Denied Entry	age falsified	returned	Russian Federation	Cargo
December	2020	1	Denied Entry	age falsified	returned	Russian Federation	Cargo
December	2020	1	Denied Entry	age falsified	returned	Russian Federation	Cargo
December	2020	1	Denied Entry	age falsified	returned	Russian Federation	Cargo
December	2020	1	Denied Entry	age falsified	returned	Russian Federation	Cargo
December	2020	1	Denied Entry	age falsified	returned	Russian Federation	Cargo
December	2020	1	Denied Entry	age falsified	returned	Russian Federation	Cargo
December	2020	1	Denied Entry	age falsified	returned	Russian Federation	Cargo
December	2020	1	Denied Entry	age falsified	returned	Russian Federation	Cargo
December	2020	1	Denied Entry	age falsified	returned	Russian Federation	Cargo
December	2020	1	Denied Entry	age falsified	returned	Russian Federation	Cargo
December	2020	1	Denied Entry	age falsified	returned	Russian Federation	Cargo
December	2020	1	Denied Entry	age falsified	returned	Russian Federation	Cargo
December	2020	1	Denied Entry	age falsified	returned	Russian Federation	Cargo
December	2020	1	Denied Entry	age falsified	returned	Russian Federation	Cargo
December	2020	1	Denied Entry	age falsified	returned	Russian Federation	Cargo
December	2020	1	Denied Entry	age falsified	returned	Russian Federation	Cargo
December	2020	1	Denied Entry	age falsified	returned	Russian Federation	Cargo
December	2020	1	Denied Entry	age falsified	returned	Russian Federation	Cargo
December	2020	1	Denied Entry	age falsified	returned	Russian Federation	Cargo
December	2020	1	Denied Entry	age falsified	returned	Russian Federation	Cargo
December	2020	1	Denied Entry	age falsified	returned	Russian Federation	Cargo
December	2020	1	Denied Entry	age falsified	returned	Russian Federation	Cargo
December	2020	1	Denied Entry	age falsified	returned	Russian Federation	Cargo
December	2020	1	Denied Entry	age falsified	returned	Russian Federation	Cargo
December	2020	1	Denied Entry	age falsified	returned	Russian Federation	Cargo
December	2020	1	Denied Entry	age falsified	returned	Russian Federation	Cargo
December	2020	1	Denied Entry	age falsified	returned	Russian Federation	Cargo
December	2020	1	Denied Entry	age falsified	returned	Colombia	Hand-Carried
December	2020	1	Denied Entry	age falsified	returned	Dominican Republic	Hand-Carried
December	2020	1	Denied Entry	age falsified	returned	Peru	Hand-Carried
December	2020	1	Denied Entry	age falsified	returned	Ukraine	Unknown
December	2020	1	Denied Entry	age falsified	returned	Ukraine	Unknown
December	2020	1	Denied Entry	age falsified	returned	Ukraine	Unknown
December	2020	1	Denied Entry	age falsified	returned	Ukraine	Unknown
December	2020	1	Denied Entry	age falsified	returned	Peru	Hand-Carried
December	2020	1	Denied Entry	age falsified	returned	Colombia	Hand-Carried
December	2020	1	Denied Entry	age falsified	returned	Colombia	Hand-Carried
December	2020	1	Denied Entry	age falsified	returned	Colombia	Hand-Carried
December	2020	1	Denied Entry	age falsified	returned	Colombia	Checked-Baggage
